# Supplementary material for: Dual-Wavelength Fluorescence Polarization Immunoassay for Simultaneous Detection of Sulfonamides and Antibacterial Synergists in Milk
Source: Biosensors (Basel). 2022 Nov 21;12(11):1053. doi: 10.3390/bios12111053 (PMC9688798; doi:10.3390/bios12111053)
Supplement: Supplementary file 1 [file biosensors-12-01053-s001.zip]

Archive with 1 entries (1 files):
- biosensors-2018847-supplementary.pdf
